# Supplementary material for: Age-related physiological dysregulation progresses slowly in semi-free-ranging chimpanzees
Source: Evol Med Public Health. 2024 Jun 19;12(1):129–42. doi: 10.1093/emph/eoae010 (PMC11375048; doi:10.1093/emph/eoae010)
Supplement: eoae010_suppl_Supplementary_Data_S1 [file eoae010_suppl_supplementary_data_s1.xlsx]

## Sheet: Sheet1
	RBC	HGB	%HCT	MCV	MCH	MCHC	PLT	FE	CR	GLOB	ALP	NA	K	BUN/CR	ALB/GLOB	ALB/TP	TBIL	GGT	CL	HCO3	CA	CPK	LDH	SGPT	SGOT	PO4	UA	MG	AMYL	LIPA	WBC	LYM	MON	EOS	BAS	NEU-B	NEU-S	Weight	GLU	TC	TRG
RBC	1	-0.060628	0.873897	-0.149841	-0.424041	-0.31425	-0.217343	-0.21137	0.189486	-0.00753965	0.240223	0.0551453	0.184612	-0.0809845	0.103829	0.0970859	0.241419	-0.141134	-0.11886	0.0511388	0.0371996	0.160195	0.348204	0.199379	0.312556	0.209223	0.109494	-0.0432542	-0.0266205	0.15395	-0.0247648	-0.252587	0.0545364	-0.184848	-0.0603323	-0.0533666	0.207745	0.129379	-0.120174	-0.0633304	-0.178008
HGB	-0.060628	1	-0.128711	-0.139885	0.238849	0.380388	-0.0864148	-0.0126894	0.134412	0.136276	-0.0497064	-0.0458627	0.00554225	-0.0883868	-0.135243	-0.158802	0.140838	-0.13748	-0.0703546	-0.0260046	0.0921291	0.0713463	0.268543	0.0394872	0.197572	-0.0919071	0.0549651	-0.0741379	0.0842867	0.153129	0.0891207	-0.186787	0.0335681	-0.113924	-0.0549415	0.0334983	0.157602	0.0733205	-0.00989959	-0.00260965	-0.131546
%HCT	0.873897	-0.128711	1	0.295814	-0.178141	-0.452406	-0.351888	-0.0352684	0.178134	0.0113815	0.124754	0.0149498	0.148983	-0.121777	0.113176	0.109028	0.366276	-0.175369	-0.0964791	0.0783601	0.0239492	0.173528	0.432616	0.257292	0.330858	0.161784	0.0934779	-0.0647465	-0.0836763	0.201001	-0.0018032	-0.311626	0.148898	-0.129778	-0.0241749	-0.061359	0.218057	0.242917	-0.0847713	-0.0927707	-0.154322
MCV	-0.149841	-0.139885	0.295814	1	0.432809	-0.270764	-0.252201	0.313256	-0.0384189	0.0539544	-0.202227	-0.0932863	-0.0498842	-0.0527188	0.00132015	0.00483238	0.262854	-0.0464032	0.093575	-0.0283396	-0.0215146	-0.00352275	0.104319	0.125251	-0.000317831	-0.0922528	-0.0320698	-0.014956	-0.121508	0.0283499	0.0386748	-0.137319	0.209247	0.136091	0.0890887	0.0206721	-0.00149238	0.211783	0.0547894	-0.0464681	0.0714991
MCH	-0.424041	0.238849	-0.178141	0.432809	1	0.644773	-0.220869	0.361766	-0.0510061	-0.0192067	-0.277758	0.0189441	-0.205464	-0.0181731	0.0350356	0.0352315	0.0222248	-0.048423	0.191695	-0.0815743	0.034186	-0.0361924	0.01309	-0.0231521	-0.0807326	-0.055452	0.02224	-0.0172749	-0.0995681	-0.0228745	0.0260201	0.0385137	0.0187901	0.131276	-0.00272477	0.107542	-0.0628803	0.1047	0.0395695	0.0910811	0.0833341
MCHC	-0.31425	0.380388	-0.452406	-0.270764	0.644773	1	-0.000926268	0.0232462	-0.0532575	-0.0590071	-0.110584	0.100382	-0.158813	0.0571945	0.0331615	0.0339343	-0.177719	0.0118466	0.114674	-0.169229	0.0612087	-0.0834281	-0.141544	-0.11607	-0.144521	0.0330957	0.0894804	0.195492	-0.0221767	-0.0313653	-0.00698875	0.155025	-0.141013	0.0330355	-0.106843	0.152589	-0.0749559	-0.0850651	-0.0116702	0.13306	0.0472128
PLT	-0.217343	-0.0864148	-0.351888	-0.252201	-0.220869	-0.000926268	1	-0.0955609	-0.14322	0.159985	0.128847	-0.0923618	0.0441533	0.229678	-0.239734	-0.225414	-0.194008	0.455198	0.0106383	0.00407411	0.012439	-0.0227172	-0.250066	-0.0782172	-0.0841154	0.0313583	0.0371187	-0.0748446	0.127846	-0.00675725	0.0801808	0.235426	-0.106387	0.173113	0.0734044	0.0097932	-0.127493	-0.151215	0.0266361	0.198348	0.161712
FE	-0.21137	-0.0126894	-0.0352684	0.313256	0.361766	0.0232462	-0.0955609	1	-0.172253	-0.214141	-0.187533	0.0121908	0.0668042	-0.0886451	0.253504	0.243028	-0.126967	0.0714166	0.209312	0.0486115	0.0132723	-0.191977	-0.16144	-0.137417	-0.355707	-0.00817089	-0.163542	NA	0.0959339	NA	-0.158104	0.153103	-0.0491477	0.134313	0.0723638	-0.120356	-0.26977	-0.0747656	0.144566	0.0418524	-0.049119
CR	0.189486	0.134412	0.178134	-0.0384189	-0.0510061	-0.0532575	-0.14322	-0.172253	1	-0.118036	0.184824	0.161806	0.0694215	-0.465098	0.0534246	0.0509006	0.132002	-0.0404928	-0.105199	0.217911	0.140332	0.158834	0.237607	0.0901365	0.253817	-0.0468411	0.100958	-0.0191566	0.34126	0.328624	-0.101091	-0.189703	-0.151254	-0.0614739	-0.0567421	-0.0155522	0.098886	0.166818	-0.00192082	0.0961995	-0.0356125
GLOB	-0.00753965	0.136276	0.0113815	0.0539544	-0.0192067	-0.0590071	0.159985	-0.214141	-0.118036	1	0.0440393	-0.346393	-0.00343927	0.020729	-0.879265	-0.891287	0.247388	0.0779587	0.0350365	0.0629287	-0.0727692	0.135652	0.152281	0.0131553	0.150136	-0.104423	0.0160777	-0.0269982	-0.0451422	0.0723147	0.198037	0.0452635	0.121106	0.118761	0.0376387	0.0268611	-0.0125635	0.102971	0.057207	0.101389	0.0431661
ALP	0.240223	-0.0497064	0.124754	-0.202227	-0.277758	-0.110584	0.128847	-0.187533	0.184824	0.0440393	1	0.0755283	0.202779	0.0551233	-0.0103278	-0.0079935	-0.0108165	0.33818	0.0295563	0.16454	-0.0526677	0.0931596	0.157106	0.171938	0.158086	0.164092	0.205208	0.150146	0.0301174	0.170369	-0.0517377	-0.0225234	-0.0449054	0.058256	-0.00254234	0.0269242	0.0314527	0.046975	-0.0762565	0.172954	-0.0595759
NA	0.0551453	-0.0458627	0.0149498	-0.0932863	0.0189441	0.100382	-0.0923618	0.0121908	0.161806	-0.346393	0.0755283	1	-0.00358936	0.0672856	0.379201	0.412453	-0.227463	-0.0139059	0.534151	0.220598	0.134647	0.0782403	0.0969321	0.0501513	0.162139	0.0651879	0.0835918	0.124687	0.0871744	0.0137352	-0.156875	-0.0473564	-0.142954	-0.0913683	0.0220578	-0.0390287	0.148001	-0.051731	-0.0353317	-0.1068	-0.141148
K	0.184612	0.00554225	0.148983	-0.0498842	-0.205464	-0.158813	0.0441533	0.0668042	0.0694215	-0.00343927	0.202779	-0.00358936	1	0.0632187	0.0338679	0.0324955	0.0520375	0.0883137	0.123836	-0.0525225	0.0354607	-0.142329	-0.200805	-0.0616329	-0.218643	0.104337	-0.0231606	0.0194252	0.211827	0.0950869	-0.0475292	0.0376054	-0.00669865	0.0965063	-0.0482038	-0.0518529	-0.1397	-0.0776196	0.0129231	-0.0281073	-0.0380157
BUN/CR	-0.0809845	-0.0883868	-0.121777	-0.0527188	-0.0181731	0.0571945	0.229678	-0.0886451	-0.465098	0.020729	0.0551233	0.0672856	0.0632187	1	-0.0179399	-0.0143679	-0.209101	0.107722	0.0315053	-0.149186	-0.0626021	-0.0227729	-0.0647679	0.0881028	-0.0166216	0.213636	0.27442	0.0439935	0.0955077	-0.260297	0.0730818	0.0614264	0.0132657	0.0545595	0.0562211	0.0197609	0.0479561	-0.215408	-0.229455	0.0625323	0.0749962
ALB/GLOB	0.103829	-0.135243	0.113176	0.00132015	0.0350356	0.0331615	-0.239734	0.253504	0.0534246	-0.879265	-0.0103278	0.379201	0.0338679	-0.0179399	1	0.981516	-0.161023	-0.0830796	0.0514873	-0.0366096	-0.00528718	-0.0250918	-0.0351017	0.0524479	-0.0760351	0.117121	-0.0276465	0.0168505	-0.0503889	-0.225529	-0.258283	-0.110795	-0.122535	-0.151165	-0.0645067	-0.0526187	0.0513773	-0.0695113	-0.00931619	-0.153113	-0.139839
ALB/TP	0.0970859	-0.158802	0.109028	0.00483238	0.0352315	0.0339343	-0.225414	0.243028	0.0509006	-0.891287	-0.0079935	0.412453	0.0324955	-0.0143679	0.981516	1	-0.163411	-0.077511	0.0296732	-0.0513763	0.00739098	-0.0371846	-0.0187483	0.057754	-0.0890355	0.113841	-0.0291858	0.0224149	-0.0437706	-0.224583	-0.255834	-0.0962541	-0.137539	-0.149209	-0.0993538	-0.053208	0.0587784	-0.0816102	-0.014266	-0.175301	-0.149823
TBIL	0.241419	0.140838	0.366276	0.262854	0.0222248	-0.177719	-0.194008	-0.126967	0.132002	0.247388	-0.0108165	-0.227463	0.0520375	-0.209101	-0.161023	-0.163411	1	0.145048	0.0354966	0.0415684	0.201669	0.0683942	0.272013	0.204507	0.309474	-0.0617532	0.227065	-0.284036	0.0346197	0.209559	0.104737	-0.363792	0.296869	-0.0589075	0.00679414	0.0390371	0.241949	0.291059	-0.0826292	-0.11129	0.0499447
GGT	-0.141134	-0.13748	-0.175369	-0.0464032	-0.048423	0.0118466	0.455198	0.0714166	-0.0404928	0.0779587	0.33818	-0.0139059	0.0883137	0.107722	-0.0830796	-0.077511	0.145048	1	-0.0792082	-0.00651366	0.0582491	0.0515477	-0.00315599	0.22852	-0.0154171	-0.0704029	0.222049	0.0759296	-0.212446	-0.135861	0.0337624	0.0339618	0.011605	0.0738274	-0.0018811	-0.0203555	-0.0530153	0.0217622	0.188668	0.162575	0.199991
CL	-0.11886	-0.0703546	-0.0964791	0.093575	0.191695	0.114674	0.0106383	0.209312	-0.105199	0.0350365	0.0295563	0.534151	0.123836	0.0315053	0.0514872	0.0296732	0.0354966	-0.0792082	1	0.294747	0.218632	-0.102009	-0.0256158	0.0599701	-0.013039	-0.110176	0.000900806	0.119892	-0.436353	-0.0336648	-0.0197243	-0.167404	-0.199788	-0.0272054	0.0917254	-0.0578179	0.182842	-0.028598	-0.00306029	-0.264241	-0.239348
HCO3	0.0511388	-0.0260046	0.0783601	-0.0283396	-0.0815743	-0.169229	0.00407411	0.0486115	0.217911	0.0629287	0.16454	0.220598	-0.0525225	-0.149186	-0.0366096	-0.0513763	0.0415684	-0.00651366	0.294747	1	-0.0754694	0.127348	0.213151	0.156307	0.258882	0.0316059	-0.0637035	NA	0.324797	NA	-0.10138	0.0370165	-0.290879	-0.0701526	-0.0223873	-0.114914	-0.0190181	0.183347	-0.055852	-0.00102542	-0.155238
CA	0.0371996	0.0921291	0.0239492	-0.0215146	0.034186	0.0612087	0.012439	0.0132723	0.140332	-0.0727692	-0.0526677	0.134647	0.0354607	-0.0626021	-0.00528718	0.00739098	0.201669	0.0582491	0.218632	-0.0754694	1	-0.152778	-0.00721945	0.0525377	0.0952312	-0.0232593	0.11848	0.0376709	0.0415577	0.470372	0.00171354	-0.0941568	0.142599	-0.00458016	-0.0282332	-0.0121581	0.0429665	0.097298	-0.11864	-0.0459911	0.100286
CPK	0.160195	0.0713463	0.173528	-0.00352275	-0.0361924	-0.0834281	-0.0227172	-0.191977	0.158834	0.135652	0.0931596	0.0782403	-0.142329	-0.0227729	-0.0250918	-0.0371846	0.0683942	0.0515477	-0.102009	0.127348	-0.152778	1	0.460709	0.266902	0.612068	-0.0213226	0.159705	-0.0677558	0.0971668	-0.0962285	-0.0721067	-0.133469	-0.0321176	-0.0478244	-0.0220839	-0.00852223	0.127052	0.200758	-0.00609088	0.0908983	-0.069307
LDH	0.348204	0.268543	0.432616	0.104319	0.01309	-0.141544	-0.250066	-0.16144	0.237607	0.152281	0.157106	0.0969321	-0.200805	-0.0647679	-0.0351017	-0.0187483	0.272013	-0.00315599	-0.0256158	0.213151	-0.00721945	0.460709	1	0.555052	0.717835	0.035443	0.133631	NA	0.194033	NA	0.0228544	-0.285249	0.0588192	-0.146981	-0.0311163	0.0117141	0.284017	0.366217	-0.0897991	-0.0310983	-0.0423547
SGPT	0.199379	0.0394872	0.257292	0.125251	-0.0231521	-0.11607	-0.0782172	-0.137417	0.0901365	0.0131553	0.171938	0.0501513	-0.0616329	0.0881028	0.0524479	0.057754	0.204507	0.22852	0.0599701	0.156307	0.0525377	0.266902	0.555052	1	0.558969	0.0790315	0.0916883	0.0163246	0.0166277	0.171284	-0.000424344	-0.221859	0.183502	-0.0353796	-0.0208327	-0.000653536	0.158984	0.208618	-0.0594348	-0.0281035	-0.00159634
SGOT	0.312556	0.197572	0.330858	-0.000317831	-0.0807326	-0.144521	-0.0841154	-0.355707	0.253817	0.150136	0.158086	0.162139	-0.218643	-0.0166216	-0.0760351	-0.0890355	0.309474	-0.0154171	-0.013039	0.258882	0.0952312	0.612068	0.717835	0.558969	1	0.0498734	0.152863	-0.132522	0.173279	0.276248	-0.0926147	-0.336994	0.0781415	-0.141152	-0.0200271	-0.0176497	0.293757	0.296351	-0.200486	-0.0356029	-0.101345
PO4	0.209223	-0.0919071	0.161784	-0.0922528	-0.055452	0.0330957	0.0313583	-0.00817089	-0.0468411	-0.104423	0.164092	0.0651879	0.104337	0.213636	0.117121	0.113841	-0.0617532	-0.0704029	-0.110176	0.0316059	-0.0232593	-0.0213226	0.035443	0.0790315	0.0498734	1	0.0896107	0.0914509	-0.0766866	-0.0305385	-0.114276	0.0138505	-0.0543201	-0.052425	0.0641048	-0.0269186	-0.0381477	0.0094338	-0.280501	0.0273546	-0.0301911
UA	0.109494	0.0549651	0.0934779	-0.0320698	0.02224	0.0894804	0.0371187	-0.163542	0.100958	0.0160777	0.205208	0.0835918	-0.0231606	0.27442	-0.0276465	-0.0291858	0.227065	0.222049	0.000900806	-0.0637035	0.11848	0.159705	0.133631	0.0916883	0.152863	0.0896107	1	NA	0.352967	NA	0.180701	-0.115449	0.028906	0.0336179	-0.0124167	0.01363	0.252695	-0.0480344	-0.181866	0.20703	0.34204
MG	-0.0432542	-0.0741379	-0.0647465	-0.014956	-0.0172749	0.195492	-0.0748446	NA	-0.0191566	-0.0269982	0.150146	0.124687	0.0194252	0.0439935	0.0168505	0.0224149	-0.284036	0.0759296	0.119892	NA	0.0376709	-0.0677558	NA	0.0163246	-0.132522	0.0914509	NA	1	0.0330563	0.148434	-0.174108	0.0321048	-0.0732425	-0.0822865	-0.216625	0.0957916	-0.151173	-0.209768	-0.0256503	-0.0217632	0.0314806
AMYL	-0.0266205	0.0842867	-0.0836763	-0.121508	-0.0995681	-0.0221767	0.127846	0.0959339	0.34126	-0.0451422	0.0301174	0.0871744	0.211827	0.0955077	-0.0503889	-0.0437706	0.0346197	-0.212446	-0.436353	0.324797	0.0415577	0.0971669	0.194033	0.0166277	0.173279	-0.0766866	0.352967	0.0330563	1	0.135726	-0.0632965	0.0509267	0.110814	-0.0233521	0.143752	0.0792299	0.0685798	-0.142185	-0.218882	0.122043	-0.0780361
LIPA	0.15395	0.153129	0.201001	0.0283499	-0.0228745	-0.0313653	-0.00675725	NA	0.328624	0.0723147	0.170369	0.0137352	0.0950869	-0.260297	-0.225529	-0.224583	0.209559	-0.135861	-0.0336648	NA	0.470372	-0.0962285	NA	0.171284	0.276248	-0.0305385	NA	0.148434	0.135726	1	0.260814	0.197146	0.0558978	0.0084438	-0.13204	0.197096	-0.260307	0.107073	-0.134192	0.0317544	0.278925
WBC	-0.0247648	0.0891207	-0.0018032	0.0386748	0.0260201	-0.00698875	0.0801808	-0.158104	-0.101091	0.198037	-0.0517377	-0.156875	-0.0475292	0.0730818	-0.258283	-0.255834	0.104737	0.0337624	-0.0197243	-0.10138	0.00171354	-0.0721067	0.0228544	-0.000424344	-0.0926147	-0.114276	0.180701	-0.174108	-0.0632965	0.260814	1	0.196268	0.207381	0.156594	0.0515487	0.229544	0.291216	-0.0508232	0.000849375	-0.0625602	0.19217
LYM	-0.252587	-0.186787	-0.311626	-0.137319	0.0385137	0.155025	0.235426	0.153103	-0.189703	0.0452635	-0.0225234	-0.0473564	0.0376054	0.0614264	-0.110795	-0.0962542	-0.363792	0.0339618	-0.167404	0.0370165	-0.0941568	-0.133469	-0.285249	-0.221859	-0.336994	0.0138505	-0.115449	0.0321048	0.0509267	0.197146	0.196268	1	-0.216385	0.258718	-0.0811318	-0.128552	-0.637612	-0.269258	0.181635	0.14205	0.103304
MON	0.0545364	0.0335681	0.148898	0.209247	0.0187901	-0.141013	-0.106387	-0.0491477	-0.151254	0.121106	-0.0449054	-0.142954	-0.00669865	0.0132657	-0.122535	-0.137539	0.296869	0.011605	-0.199788	-0.290879	0.142599	-0.0321176	0.0588192	0.183502	0.0781415	-0.0543201	0.028906	-0.0732425	0.110814	0.0558978	0.207381	-0.216385	1	0.0388764	0.150736	0.0885878	0.174787	0.173221	-0.0754058	-0.220774	0.115797
EOS	-0.184848	-0.113924	-0.129778	0.136091	0.131276	0.0330355	0.173113	0.134313	-0.0614739	0.118761	0.058256	-0.0913683	0.0965063	0.0545595	-0.151165	-0.149209	-0.0589075	0.0738274	-0.0272054	-0.0701526	-0.00458016	-0.0478244	-0.146981	-0.0353796	-0.141152	-0.052425	0.0336179	-0.0822865	-0.0233521	0.0084438	0.156594	0.258718	0.0388764	1	0.12223	-0.0305739	-0.280115	-0.197912	0.0346769	0.107138	0.108443
BAS	-0.0603323	-0.0549415	-0.0241749	0.0890887	-0.00272477	-0.106843	0.0734044	0.0723638	-0.0567421	0.0376387	-0.00254234	0.0220578	-0.0482038	0.0562211	-0.0645067	-0.0993538	0.00679414	-0.0018811	0.0917254	-0.0223873	-0.0282332	-0.0220839	-0.0311163	-0.0208327	-0.0200271	0.0641048	-0.0124167	-0.216625	0.143752	-0.13204	0.0515487	-0.0811318	0.150736	0.12223	1	-0.0479441	0.0681602	-0.0777369	-0.0116624	-0.0953549	0.0654377
NEU-B	-0.0533666	0.0334983	-0.061359	0.0206721	0.107542	0.152589	0.0097932	-0.120356	-0.0155522	0.0268611	0.0269242	-0.0390287	-0.0518529	0.0197608	-0.0526187	-0.053208	0.0390371	-0.0203555	-0.0578179	-0.114914	-0.0121581	-0.00852223	0.0117141	-0.000653536	-0.0176497	-0.0269186	0.01363	0.0957916	0.0792299	0.197096	0.229544	-0.128552	0.0885878	-0.0305739	-0.0479441	1	0.204805	-0.0174112	0.0134482	-0.0212739	-0.00217408
NEU-S	0.207745	0.157602	0.218057	-0.00149238	-0.0628803	-0.0749559	-0.127493	-0.26977	0.098886	-0.0125635	0.0314527	0.148001	-0.1397	0.0479561	0.0513773	0.0587784	0.241949	-0.0530153	0.182842	-0.0190181	0.0429665	0.127052	0.284017	0.158984	0.293757	-0.0381477	0.252695	-0.151173	0.0685798	-0.260307	0.291216	-0.637612	0.174787	-0.280115	0.0681602	0.204805	1	0.156159	-0.189833	-0.196392	-0.000610443
Weight	0.129379	0.0733205	0.242917	0.211783	0.1047	-0.0850651	-0.151215	-0.0747656	0.166818	0.102971	0.046975	-0.051731	-0.0776196	-0.215408	-0.0695113	-0.0816102	0.291059	0.0217622	-0.028598	0.183347	0.097298	0.200758	0.366217	0.208618	0.296351	0.0094338	-0.0480344	-0.209768	-0.142185	0.107073	-0.0508232	-0.269258	0.173221	-0.197912	-0.0777369	-0.0174112	0.156159	1	0.0932501	-0.0711646	0.0806383
GLU	-0.120174	-0.00989959	-0.0847713	0.0547894	0.0395695	-0.0116702	0.0266361	0.144566	-0.00192082	0.057207	-0.0762565	-0.0353317	0.0129231	-0.229455	-0.00931619	-0.014266	-0.0826292	0.188668	-0.00306029	-0.055852	-0.11864	-0.00609088	-0.0897991	-0.0594348	-0.200486	-0.280501	-0.181866	-0.0256503	-0.218882	-0.134192	0.000849375	0.181635	-0.0754058	0.0346769	-0.0116624	0.0134482	-0.189833	0.0932501	1	0.0668475	0.00433622
TC	-0.0633304	-0.00260965	-0.0927707	-0.0464681	0.0910811	0.13306	0.198348	0.0418524	0.0961995	0.101389	0.172954	-0.1068	-0.0281073	0.0625323	-0.153113	-0.175301	-0.11129	0.162575	-0.264241	-0.00102542	-0.0459911	0.0908983	-0.0310983	-0.0281035	-0.0356029	0.0273546	0.20703	-0.0217632	0.122043	0.0317544	-0.0625602	0.14205	-0.220774	0.107138	-0.0953549	-0.0212739	-0.196392	-0.0711646	0.0668475	1	0.18624
TRG	-0.178008	-0.131546	-0.154322	0.0714991	0.0833341	0.0472128	0.161712	-0.049119	-0.0356125	0.0431661	-0.0595759	-0.141148	-0.0380157	0.0749962	-0.139839	-0.149823	0.0499447	0.199991	-0.239348	-0.155238	0.100286	-0.069307	-0.0423547	-0.00159634	-0.101345	-0.0301911	0.34204	0.0314806	-0.0780361	0.278925	0.19217	0.103304	0.115797	0.108443	0.0654377	-0.00217408	-0.000610443	0.0806383	0.00433622	0.18624	1
