# Supplementary material for: Age-related physiological dysregulation progresses slowly in semi-free-ranging chimpanzees
Source: Evol Med Public Health. 2024 Jun 19;12(1):129–42. doi: 10.1093/emph/eoae010 (PMC11375048; doi:10.1093/emph/eoae010)
Supplement: eoae010_suppl_Supplementary_Data_S2 [file eoae010_suppl_supplementary_data_s2.xlsx]

## Sheet: Sheet1
	RBC	HGB	%HCT	MCV	MCH	MCHC	PLT	CR	GLOB	ALP	NA	K	BUN/CR	ALB/GLOB	ALB/TP	TBIL	GGT	CA	CPK	LDH	SGPT	SGOT	PO4	UA	WBC	LYM	MON	EOS	BAS	NEU-B	NEU-S	Weight	GLU	TC	TRG	TC/HDL
RBC	1	0.418468	0.855029	-0.241979	-0.348514	-0.221019	-0.181259	0.133516	0.0195261	0.00859389	0.168092	-0.12426	0.00981244	0.0504321	0.067737	0.143991	0.121748	0.0805877	0.258743	0.154324	0.151557	0.18459	0.141505	0.154807	-0.104643	-0.0272588	-0.0130921	0.0516185	0.00559845	-0.0124997	-0.0971126	0.383611	0.0450205	-0.0527823	0.185466	0.183107
HGB	0.418468	1	0.57551	0.183398	0.17217	0.0549457	-0.150215	0.108122	-0.0439092	-0.00829082	0.136365	-0.112339	0.0344495	0.10329	0.0845403	0.104456	0.134196	0.162759	0.247549	0.178471	0.118968	0.191759	-0.00539279	-0.00497678	-0.00953722	0.000588591	-0.012056	-0.0268756	0.1571	-0.0361946	-0.01018	0.1491	0.0252179	0.0280721	0.109669	0.201077
%HCT	0.855029	0.57551	1	0.240923	0.109749	-0.0190477	-0.281568	0.158731	-0.108714	0.0564377	0.0381095	-0.117559	0.0855614	0.210254	0.173081	0.143979	0.0710601	0.153866	0.335698	0.149135	0.211412	0.325562	0.0697695	0.0458885	-0.0675376	0.0299571	-0.0460058	-0.00768063	-0.00613199	-0.0381676	-0.085827	0.270284	0.0548152	0.00776196	0.128827	0.238602
MCV	-0.241979	0.183398	0.240923	1	0.860483	0.0672083	-0.146812	0.0273499	-0.152747	-0.0206264	-0.00769575	0.0212324	0.136376	0.25763	0.156209	0.0764407	0.00990722	0.164659	0.101332	0.104892	0.177819	0.245145	-0.215957	-0.222348	0.0248285	0.0366768	-0.10007	-0.143505	0.019133	0.0141638	-0.0173989	-0.139663	0.0117985	0.237209	-0.0894636	0.0917108
MCH	-0.348514	0.17217	0.109749	0.860483	1	0.511221	-0.102658	-0.0134641	-0.12197	-0.00394986	-0.0981061	0.0404385	0.107492	0.201992	0.101315	0.0654224	-0.0279196	0.123536	-0.0471154	0.0447626	0.130697	0.174229	-0.196642	-0.268857	0.0340893	0.00837677	-0.0325322	-0.149546	0.0150133	0.00998317	0.0281073	-0.131857	0.00789442	0.150782	-0.13255	0.043915
MCHC	-0.221019	0.0549457	-0.0190478	0.0672083	0.511221	1	0.0997958	-0.0825924	0.00902896	-0.0221486	0.0761039	0.036149	0.00238561	-0.00461604	-0.0185699	0.00732104	-0.0159286	-5.98703e-05	-0.276308	0.00139184	-0.0734203	-0.0666014	-0.00770289	0.0587263	-0.0305366	0.0145118	0.304326	0.076496	-0.0276012	-0.0619013	-0.194729	-0.0946359	-0.0127346	0.00427782	-0.0592427	-0.100386
PLT	-0.181259	-0.150215	-0.281568	-0.146812	-0.102658	0.0997958	1	-0.0895223	0.136052	0.108158	0.0876921	0.15866	0.0989221	-0.141217	-0.155242	-0.0225373	0.183458	-0.0303784	-0.152561	0.0171517	-0.164772	-0.158231	0.171616	0.115356	0.258787	0.176966	0.0699275	0.00405383	-0.0959964	-0.0377628	0.0190556	-0.153213	-0.0420968	0.27438	0.102846	-0.99076
CR	0.133516	0.108122	0.158731	0.0273499	-0.0134641	-0.0825924	-0.0895223	1	0.0940468	0.0911831	0.052579	0.0638546	-0.291226	-0.117418	-0.102516	0.18746	-0.0557268	-0.00670361	0.277981	0.0975109	0.187198	0.362766	-0.103649	0.272413	0.0885485	-0.111647	0.0798984	0.044634	0.0273565	0.00962212	0.135289	-0.138856	-0.14931	-0.0470402	-0.0146265	0.173038
GLOB	0.0195261	-0.0439092	-0.108714	-0.152747	-0.12197	0.00902896	0.136052	0.0940468	1	0.106687	-0.0220002	-0.00965147	0.0340231	-0.882807	-0.813174	0.087769	0.280271	0.0140382	0.0176823	0.0755414	-0.000660595	0.000822014	0.0776301	0.16832	0.125823	0.121753	0.117938	0.0107918	-0.111197	0.144618	-0.0195184	0.0125484	0.0505482	0.239315	0.134177	0.0785065
ALP	0.00859389	-0.00829082	0.0564377	-0.0206264	-0.00394986	-0.0221486	0.108158	0.0911831	0.106687	1	-0.225027	0.208674	0.0657852	-0.14256	-0.110052	0.07563	0.0176461	0.0829072	0.0736261	0.122913	0.134168	0.153977	0.220999	0.200985	0.130378	0.144657	0.0600791	0.0152264	-0.0304151	-0.0224682	-0.0499772	-0.11527	-0.0724545	0.0506818	-0.0284181	0.246967
NA	0.168092	0.136365	0.0381095	-0.00769575	-0.0981061	0.0761039	0.0876921	0.052579	-0.0220002	-0.225027	1	-0.0468471	0.0444121	0.133734	0.101145	0.0126565	0.197864	0.206015	-0.0565358	0.161641	0.169313	-0.0126297	-0.307598	-0.014648	-0.0711674	-0.423376	0.0410279	0.0236494	0.0210216	-0.211221	0.316113	0.0666777	-0.0661867	-0.0859845	-0.141949	-0.0113486
K	-0.12426	-0.112339	-0.117559	0.0212324	0.0404385	0.036149	0.15866	0.0638546	-0.00965147	0.208674	-0.0468471	1	0.104217	0.00917295	0.0387479	-0.00238533	0.179961	0.0682594	-0.0657593	0.148427	-0.085253	-0.0337229	0.0974586	0.0681849	-0.0926371	-0.0830921	-0.0314021	0.0871916	0.0891177	0.00356482	-0.0130314	-0.0833272	-0.0832808	0.0231766	-0.121492	-0.167038
BUN/CR	0.00981244	0.0344495	0.0855614	0.136376	0.107492	0.00238561	0.0989221	-0.291226	0.0340231	0.0657852	0.0444121	0.104217	1	0.0350581	0.00920921	-0.00826666	0.194443	0.113562	0.185528	0.219169	0.170956	0.148264	-0.0589736	0.186391	-0.0269214	0.146509	-0.0981266	-0.0248103	-0.0642262	0.0508499	-0.187965	0.0351035	-0.0305547	0.32851	0.0293499	-0.210861
ALB/GLOB	0.0504321	0.10329	0.210254	0.25763	0.201992	-0.00461604	-0.141217	-0.117418	-0.882807	-0.14256	0.133734	0.00917295	0.0350581	1	0.958024	0.00376187	-0.227448	0.0828297	-0.0114546	-0.0796895	0.0215209	0.0127203	-0.195498	-0.251965	-0.13688	-0.0994422	-0.138737	-0.0388828	0.0780389	-0.139402	-0.00270172	-0.0316364	-0.0179165	-0.165446	-0.172945	-0.105386
ALB/TP	0.067737	0.0845403	0.173081	0.156209	0.101315	-0.0185699	-0.155242	-0.102516	-0.813174	-0.110052	0.101145	0.0387479	0.00920921	0.958024	1	0.0180098	-0.233508	0.128335	0.0120666	-0.0610596	0.00475846	0.013533	-0.16084	-0.21228	-0.128094	-0.0899199	-0.0879084	-0.0410508	0.0701919	-0.0867397	0.0138531	0.0229535	0.00458732	-0.181916	-0.137022	-0.112517
TBIL	0.143991	0.104456	0.143979	0.0764407	0.0654224	0.00732104	-0.0225373	0.18746	0.087769	0.07563	0.0126565	-0.00238533	-0.00826666	0.00376187	0.0180098	1	0.0720545	0.121676	0.340281	0.295718	0.136087	0.235441	0.0884263	0.195711	0.0251807	-0.132848	-0.0510494	-0.0855601	-0.0168147	0.0158604	0.122502	-0.0196031	0.0172452	0.119991	0.000105559	-0.0786313
GGT	0.121748	0.134196	0.0710601	0.00990722	-0.0279196	-0.0159286	0.183458	-0.0557268	0.280271	0.0176461	0.197864	0.179961	0.194443	-0.227448	-0.233508	0.0720545	1	0.182236	-0.166958	0.0304881	0.237181	0.0605523	-0.0887583	0.21885	0.0713628	-0.0692196	0.000323434	-0.0191516	-0.0798425	0.00706831	0.0837962	0.235094	0.0629552	0.0191924	0.15967	0.0978776
CA	0.0805877	0.162759	0.153866	0.164659	0.123536	-5.98703e-05	-0.0303784	-0.00670361	0.0140382	0.0829072	0.206015	0.0682595	0.113562	0.0828297	0.128335	0.121676	0.182236	1	0.0573632	0.0988639	0.055873	0.0675591	-0.138607	0.0166255	-0.0320827	0.112422	0.00536097	0.0345331	-0.0294086	-0.0566288	-0.156976	0.0735927	0.0667345	0.0804081	0.162325	-0.278788
CPK	0.258743	0.247549	0.335698	0.101332	-0.0471154	-0.276308	-0.152561	0.277981	0.0176823	0.0736261	-0.0565357	-0.0657593	0.185528	-0.0114546	0.0120665	0.340281	-0.166958	0.0573632	1	0.382091	0.234684	0.684727	0.0936836	0.255538	0.129434	0.0606639	-0.0757174	-0.146432	-0.0121012	0.233434	-0.0166124	0.03033	-0.111332	0.0836225	-0.0559986	0.180737
LDH	0.154324	0.178471	0.149135	0.104892	0.0447626	0.00139184	0.0171517	0.0975109	0.0755414	0.122913	0.161641	0.148427	0.219169	-0.0796895	-0.0610596	0.295718	0.0304881	0.0988639	0.382091	1	0.352302	0.445207	0.0933036	0.26532	0.0184507	-0.102434	-0.0161516	-0.133962	-0.0241709	0.015754	0.111977	0.172754	-0.0637149	0.208825	0.0169279	0.0251804
SGPT	0.151557	0.118968	0.211412	0.177819	0.130697	-0.0734203	-0.164772	0.187198	-0.000660595	0.134168	0.169313	-0.085253	0.170956	0.0215209	0.00475846	0.136087	0.237181	0.055873	0.234684	0.352302	1	0.449552	0.014338	0.137214	-0.0529795	-0.181062	0.140384	-0.138748	0.0393496	0.0446143	0.122583	0.134972	-0.0229268	0.130696	-0.0314226	0.0696507
SGOT	0.18459	0.191759	0.325562	0.245145	0.174229	-0.0666014	-0.158231	0.362766	0.000822014	0.153977	-0.0126297	-0.0337229	0.148264	0.0127203	0.013533	0.235441	0.0605523	0.0675591	0.684727	0.445207	0.449552	1	0.0553756	0.371739	0.0231426	-0.0604113	0.029534	-0.141934	0.0050279	0.0247632	0.0658955	0.029179	-0.0912468	0.169227	-0.0626264	0.184002
PO4	0.141505	-0.00539279	0.0697695	-0.215957	-0.196642	-0.00770289	0.171616	-0.103649	0.0776301	0.220999	-0.307598	0.0974586	-0.0589736	-0.195498	-0.16084	0.0884263	-0.0887583	-0.138607	0.0936836	0.0933036	0.014338	0.0553756	1	0.0608897	-0.0542915	0.132069	-0.010505	0.0708213	-0.0252744	-0.00148674	-0.143428	0.0536025	0.0181534	0.158142	0.0455016	0.305825
UA	0.154807	-0.00497678	0.0458885	-0.222348	-0.268857	0.0587263	0.115356	0.272413	0.16832	0.200985	-0.014648	0.0681849	0.186391	-0.251965	-0.21228	0.195711	0.21885	0.0166255	0.255538	0.26532	0.137214	0.371739	0.0608897	1	0.210476	-0.134589	0.0180229	-0.163029	0.00973674	0.185866	0.170878	0.083209	-0.0528855	0.0197683	0.178155	0.37405
WBC	-0.104643	-0.00953722	-0.0675376	0.0248285	0.0340893	-0.0305366	0.258787	0.0885485	0.125823	0.130378	-0.0711674	-0.0926371	-0.0269214	-0.13688	-0.128094	0.0251807	0.0713628	-0.0320827	0.129434	0.0184507	-0.0529795	0.0231426	-0.0542915	0.210476	1	0.336609	0.236743	-0.0203572	-0.00396787	0.242718	0.294236	-0.0746761	0.0313209	0.109142	0.149534	-0.0758071
LYM	-0.0272588	0.000588591	0.0299571	0.0366768	0.00837677	0.0145118	0.176966	-0.111647	0.121753	0.144657	-0.423376	-0.0830921	0.146509	-0.0994422	-0.0899199	-0.132848	-0.0692196	0.112422	0.0606639	-0.102434	-0.181062	-0.0604113	0.132069	-0.134589	0.336609	1	-0.0653951	0.214877	-0.0763302	-0.118574	-0.597595	-0.134208	0.0134644	0.355867	0.12851	0.0767819
MON	-0.0130921	-0.012056	-0.0460058	-0.10007	-0.0325322	0.304326	0.0699275	0.0798984	0.117938	0.0600791	0.0410279	-0.0314021	-0.0981266	-0.138737	-0.0879084	-0.0510494	0.000323434	0.00536097	-0.0757174	-0.0161516	0.140384	0.029534	-0.010505	0.0180229	0.236743	-0.0653951	1	0.0290219	0.00758097	0.0969402	0.0326892	0.0406086	0.0711684	-0.107279	0.0587216	0.075545
EOS	0.0516185	-0.0268756	-0.00768063	-0.143505	-0.149546	0.076496	0.00405383	0.044634	0.0107918	0.0152264	0.0236494	0.0871916	-0.0248103	-0.0388828	-0.0410508	-0.0855601	-0.0191516	0.0345331	-0.146432	-0.133962	-0.138748	-0.141934	0.0708213	-0.163029	-0.0203572	0.214877	0.0290219	1	0.0697025	-0.107194	-0.332911	-0.0555608	0.00592373	0.0593513	0.0301624	-0.059401
BAS	0.00559845	0.1571	-0.00613199	0.019133	0.0150133	-0.0276012	-0.0959964	0.0273565	-0.111197	-0.0304151	0.0210216	0.0891177	-0.0642262	0.0780389	0.0701919	-0.0168147	-0.0798425	-0.0294086	-0.0121012	-0.0241709	0.0393496	0.0050279	-0.0252744	0.00973674	-0.00396787	-0.0763302	0.00758097	0.0697025	1	0.00435938	0.0707874	0.0534039	0.0346072	-0.168828	-0.0730659	-0.0546968
NEU-B	-0.0124997	-0.0361946	-0.0381676	0.0141638	0.00998317	-0.0619013	-0.0377629	0.00962212	0.144618	-0.0224682	-0.211221	0.00356482	0.0508499	-0.139402	-0.0867397	0.0158604	0.00706831	-0.0566288	0.233434	0.015754	0.0446143	0.0247632	-0.00148674	0.185866	0.242718	-0.118574	0.0969402	-0.107194	0.00435938	1	0.170747	-0.000697472	-0.0248076	0.0875633	0.0257436	0.0609696
NEU-S	-0.0971126	-0.01018	-0.085827	-0.0173989	0.0281073	-0.194729	0.0190556	0.135289	-0.0195184	-0.0499772	0.316113	-0.0130314	-0.187965	-0.00270172	0.0138531	0.122502	0.0837962	-0.156976	-0.0166125	0.111977	0.122583	0.0658955	-0.143428	0.170878	0.294236	-0.597595	0.0326892	-0.332911	0.0707874	0.170747	1	0.0905591	0.0203172	-0.290857	-0.0752655	-0.173165
Weight	0.383611	0.1491	0.270284	-0.139663	-0.131857	-0.0946359	-0.153213	-0.138856	0.0125484	-0.11527	0.0666777	-0.0833272	0.0351035	-0.0316364	0.0229535	-0.0196031	0.235094	0.0735927	0.03033	0.172754	0.134972	0.029179	0.0536025	0.083209	-0.0746761	-0.134208	0.0406086	-0.0555608	0.0534039	-0.000697472	0.0905591	1	0.254156	-0.139347	0.286069	0.114319
GLU	0.0450205	0.0252179	0.0548152	0.0117985	0.00789442	-0.0127346	-0.0420968	-0.14931	0.0505482	-0.0724545	-0.0661867	-0.0832808	-0.0305547	-0.0179165	0.00458732	0.0172452	0.0629552	0.0667345	-0.111332	-0.0637149	-0.0229268	-0.0912468	0.0181534	-0.0528855	0.0313209	0.0134644	0.0711684	0.00592373	0.0346072	-0.0248076	0.0203172	0.254156	1	0.0649676	0.216592	-0.0257621
TC	-0.0527823	0.0280721	0.00776196	0.237209	0.150782	0.00427782	0.27438	-0.0470402	0.239315	0.0506818	-0.0859845	0.0231766	0.32851	-0.165446	-0.181916	0.119991	0.0191924	0.0804081	0.0836225	0.208825	0.130696	0.169227	0.158142	0.0197683	0.109142	0.355867	-0.107279	0.0593513	-0.168828	0.0875633	-0.290857	-0.139347	0.0649676	1	0.0665057	0.0216777
TRG	0.185466	0.109669	0.128827	-0.0894636	-0.13255	-0.0592427	0.102846	-0.0146265	0.134177	-0.0284181	-0.141949	-0.121492	0.0293499	-0.172945	-0.137022	0.000105559	0.15967	0.162325	-0.0559986	0.0169279	-0.0314226	-0.0626264	0.0455016	0.178155	0.149534	0.12851	0.0587216	0.0301624	-0.0730659	0.0257436	-0.0752655	0.286069	0.216592	0.0665057	1	0.327162
TC/HDL	0.183107	0.201077	0.238602	0.0917108	0.043915	-0.100386	-0.99076	0.173038	0.0785065	0.246967	-0.0113486	-0.167038	-0.210861	-0.105386	-0.112516	-0.0786313	0.0978776	-0.278788	0.180737	0.0251803	0.0696507	0.184002	0.305825	0.37405	-0.0758071	0.0767819	0.075545	-0.059401	-0.0546967	0.0609696	-0.173165	0.114319	-0.0257621	0.0216777	0.327162	1
