# Supplementary material for: Age-related physiological dysregulation progresses slowly in semi-free-ranging chimpanzees
Source: Evol Med Public Health. 2024 Jun 19;12(1):129–42. doi: 10.1093/emph/eoae010 (PMC11375048; doi:10.1093/emph/eoae010)
Supplement: eoae010_suppl_Supplementary_Data_S3 [file eoae010_suppl_supplementary_data_s3.xlsx]

## Sheet: Sheet1
	RBC	HGB	%HCT	MCV	MCH	MCHC	PLT	%RDW	MPV	%PCT	%PDW	%P-LCR	CR	GLOB	ALP	NA	K	BUN/CR	ALB/GLOB	ALB/TP	TBIL	GGT	CL	HCO3	AST	ALT	DBIL	IBIL	WBC	LYM	MON	EOS	BAS	CRP	IL6	OHdG	Isoprostanes	TAC	Neopterin	NEU	Weight	GLU	TC	TRG	TC/HDL	Inguinal	Biceps	Triceps	Subscapular
RBC	1	0.822373	0.825168	-0.211709	-0.358075	-0.158627	-0.030424	0.017338	0.019668	-0.00938801	-0.0221412	-0.0242208	0.207123	-0.153294	-0.0486009	0.0222905	0.00647129	-0.0270054	0.19481	0.189026	0.0938002	-0.113877	-0.0747001	0.121111	0.017678	0.0366714	0.0603107	0.0935344	0.0608615	0.147644	0.0549508	-0.104191	0.0663027	0.095372	-0.0523775	0.0329332	0.0188558	-0.174167	-0.00591287	0.0564009	0.20319	-0.015269	-0.016483	0.353011	0.155201	-0.0624897	-0.253443	-0.2126	0.0399104
HGB	0.822373	1	0.844537	0.131661	0.228218	0.105497	-0.0739655	0.0499807	-0.171242	-0.0970239	-0.116633	-0.0744423	0.220825	-0.152187	-0.11461	-0.0258044	0.0299176	-0.0616426	0.239103	0.177724	0.0823011	-0.245777	-0.0567742	0.0638723	0.0859367	0.0171167	-0.00538882	0.126248	0.0559654	0.13072	0.0508997	-0.134562	0.216127	-0.0837053	-0.188968	-0.142655	0.0264623	-0.0709348	-0.0743882	0.0443995	0.229468	-0.00447047	-0.154183	0.388496	0.117568	0.0575175	-0.175229	-0.0785151	0.0773333
%HCT	0.825168	0.844537	1	0.321278	-0.0418562	-0.378797	-0.0155108	0.0128727	0.0696563	0.0448456	-0.0397058	-0.0439943	0.199361	-0.143008	-0.0523081	0.0196282	-0.0653545	-0.0444168	0.221092	0.209155	0.0316399	-0.164197	-0.0122868	0.102339	0.0580734	0.0423268	0.0839597	0.016706	0.0594653	0.0149216	0.0798578	-0.0231348	0.0201114	0.0125896	-0.112319	0.07642	0.0189326	-0.237145	-0.0215544	0.110179	0.227453	0.0212284	-0.1288	0.299984	0.178564	0.0243445	-0.229407	-0.0696688	0.146076
MCV	-0.211709	0.131661	0.321278	1	0.576091	-0.411869	0.0105514	0.00693899	0.0895384	0.127147	-0.031634	-0.0336076	-0.00170079	0.0485053	-0.036927	-0.0139191	-0.111048	-0.0555321	0.0161738	0.0274937	-0.094349	-0.0752572	0.0876218	-0.0441836	0.101553	0.0266607	0.0736068	-0.142802	-0.0546763	-0.226549	0.0166502	0.138466	-0.0979025	-0.128706	-0.154971	0.095294	0.0406764	-0.15515	-0.0381847	0.0665088	0.105334	0.0517763	-0.262898	-0.0620026	0.061275	0.152218	-0.0123915	0.248011	0.182754
MCH	-0.358075	0.228218	-0.0418562	0.576091	1	0.46179	-0.0723472	0.0844446	-0.313564	-0.15584	-0.137127	-0.0736739	0.0262214	0.0211938	-0.11655	-0.0971737	0.0405313	-0.044438	0.0466128	-0.0231916	-0.0378566	-0.203633	0.0201774	-0.108654	0.114069	-0.0328728	-0.11739	0.034037	-0.0306388	-0.0306759	-0.0272777	-0.0597206	0.216496	-0.319154	-0.251256	-0.328026	0.0514057	0.226292	-0.06906	-0.0461082	0.0326551	0.0243283	-0.246241	0.00716844	-0.110079	0.21036	0.167229	0.288084	0.0357942
MCHC	-0.158627	0.105497	-0.378797	-0.411869	0.46179	1	-0.0788467	0.107926	-0.462021	-0.28444	-0.131411	-0.132847	0.020748	-0.073989	-0.0896314	-0.0786752	0.155922	0.015908	0.0773221	-0.0489757	0.0732508	-0.151239	-0.0731911	-0.0720525	0.00690001	-0.067034	-0.209389	0.206884	-0.0115127	0.19769	-0.0467685	-0.232818	0.390931	-0.228539	-0.107546	-0.440641	-0.000279894	0.385936	-0.0167782	-0.169935	-0.0819607	-0.0253559	0.00522178	0.0592484	-0.182634	0.0589839	0.210428	0.0624659	-0.157563
PLT	-0.030424	-0.0739655	-0.0155108	0.0105514	-0.0723472	-0.0788467	1	0.09612	-0.286056	0.770436	-0.241971	-0.47246	-0.103883	0.0374467	-0.0712641	-0.113269	0.112298	-0.0267293	0.036752	0.0496585	-0.0188492	0.019662	-0.12179	-0.05965	-0.0282922	-0.0140981	-0.0219721	-0.0475543	0.242789	0.212895	0.0975224	0.027279	0.0299726	-0.0771437	-0.0238281	0.120768	0.0762525	0.0133992	-0.0539543	0.17656	-0.0797228	-0.272658	0.165259	-0.183948	0.0811448	-0.21086	-0.170969	-0.164812	-0.16956
%RDW	0.017338	0.0499807	0.0128727	0.00693899	0.0844446	0.107926	0.09612	1	-0.193037	0.0828717	-0.116376	0.08517	0.0733895	-0.0369261	0.0727888	0.0909095	0.189992	-0.0522235	0.0924052	-0.0273237	0.259528	-0.0958917	-0.0309083	0.131938	0.0957843	0.0410192	0.12971	0.231432	-0.213446	-0.00556405	-0.290263	-0.302527	0.40043	0.0344853	0.0542307	0.147536	0.276243	-0.0454976	0.187078	-0.192377	0.0848895	0.0821399	-0.144809	-0.0727908	0.0890512	-0.0624371	-0.149654	-0.0588191	0.0753536
MPV	0.019668	-0.171242	0.0696563	0.0895384	-0.313564	-0.462021	-0.286056	-0.193037	1	-0.00032718	0.673277	0.986997	-0.104147	-0.00150878	0.0743338	0.183522	-0.0656335	-0.0384411	-0.086025	0.0571008	-0.0492018	0.187775	0.0575891	0.0910212	-0.0732693	0.0186082	0.180049	-0.165051	-0.109214	-0.21067	0.0304871	0.272281	-0.316214	0.314521	0.0219413	0.121375	-0.12889	-0.300325	0.119006	0.00487689	-0.0754299	0.279243	0.287677	0.0450635	0.0661279	0.107813	0.0184879	0.0687737	-0.142432
%PCT	-0.00938801	-0.0970239	0.0448456	0.127147	-0.15584	-0.28444	0.770436	0.0828717	-0.00032718	1	-0.0731376	-0.140879	-0.174474	-0.00499695	-0.0242472	-0.0560469	0.00682897	-0.0741299	0.0518083	0.0075589	0.00597753	0.129216	-0.112636	-0.0662163	-0.0683515	-0.0429206	0.0783897	-0.104843	0.241587	0.181794	0.147975	0.149374	-0.000516417	0.00909729	0.149059	0.250891	0.317618	-0.00869095	0.0381952	0.191635	-0.117278	0.0677989	0.184718	-0.00306019	0.237738	-0.23396	-0.262162	-0.192585	-0.208738
%PDW	-0.0221412	-0.116633	-0.0397058	-0.031634	-0.137127	-0.131411	-0.241971	-0.116376	0.673277	-0.0731376	1	0.958144	-0.0715595	0.0205767	0.0717406	0.0636992	-0.00837455	0.0126152	-0.103948	-0.031137	-0.0669003	0.156359	-0.113268	0.0926603	0.0518283	0.0547282	-0.000354825	-0.120488	-0.0543757	-0.0775036	0.0543741	0.117722	-0.113659	0.0986846	0.0170531	0.0225147	-0.0910085	0.110762	0.0408353	-0.0514539	-0.0399606	0.174672	0.0752388	0.197639	0.11767	0.231333	0.146255	0.160823	0.0217442
%P-LCR	-0.0242208	-0.0744423	-0.0439943	-0.0336076	-0.0736739	-0.132847	-0.47246	0.08517	0.986997	-0.140879	0.958144	1	-0.0248732	-0.00836421	0.0957157	0.172033	0.0154542	-0.0775703	-0.0913189	-0.107648	-0.034234	0.130904	-0.180774	0.0943227	0.0714493	0.0366915	0.0307323	-0.0740839	-0.12068	-0.0656491	-0.0160211	0.107898	0.0733595	0.15647	0.103194	0.0367977	-0.273101	0.0380691	0.305521	-0.135083	-0.108876	0.295311	0.0477185	0.376714	0.248355	0.350687	0.304356	0.172141	0.129451
CR	0.207123	0.220825	0.199361	-0.00170079	0.0262214	0.020748	-0.103883	0.0733895	-0.104147	-0.174474	-0.0715595	-0.0248732	1	0.0320885	0.0103088	0.0767961	0.114733	-0.00494121	-0.0440576	0.00911939	0.134369	-0.235601	-0.200051	0.279013	0.137539	-0.026211	-0.00888928	0.193465	-0.0144688	-0.133015	-0.0344514	-0.285941	0.0989338	-0.123458	0.014392	-0.0476649	-0.111859	-0.32962	0.0774699	0.106104	0.309764	-0.138155	0.0110442	-0.0949868	-0.268993	0.0474287	0.0739867	-0.000485306	-0.0458234
GLOB	-0.153294	-0.152187	-0.143008	0.0485053	0.0211938	-0.073989	0.0374467	-0.0369261	-0.00150878	-0.00499695	0.0205767	-0.00836421	0.0320885	1	0.0796542	-0.0153387	-0.0612334	0.0421783	-0.892374	-0.888863	0.158167	-0.0682869	-0.0532906	-0.118106	0.0683132	-0.0648761	-0.0495983	0.24553	0.103287	-0.0629979	0.0173494	0.0333865	-0.147494	0.0422998	0.51359	0.125014	-0.15773	-0.0517764	0.336608	0.148711	0.270601	-0.134822	0.137892	0.0316164	0.0931438	-0.0292005	-0.00355585	-0.0123146	-0.156853
ALP	-0.0486009	-0.11461	-0.0523081	-0.036927	-0.11655	-0.0896314	-0.0712641	0.0727888	0.0743338	-0.0242472	0.0717406	0.0957157	0.0103088	0.0796542	1	0.0924939	0.0491851	-0.0342691	-0.071164	-0.0578756	-0.0383116	0.0711823	0.0721226	0.0280673	0.0820917	0.11769	-0.0382029	-0.00777306	-0.0543334	-0.0686976	0.0988967	0.00866279	0.00797618	-0.0211832	0.347629	-0.0312049	0.178038	-0.0961259	-0.0719206	-0.0403195	0.0990514	0.0708439	-0.0371893	-0.0938722	-0.303934	-0.356349	-0.271667	-0.311461	-0.262602
NA	0.0222905	-0.0258044	0.0196282	-0.0139191	-0.0971737	-0.0786752	-0.113269	0.0909095	0.183522	-0.0560469	0.0636992	0.172033	0.0767961	-0.0153387	0.0924939	1	0.141813	0.0197479	-0.0642318	-0.00388152	0.23368	-0.0786671	0.363999	0.149196	0.00427327	-0.0131125	0.101707	0.172725	-0.10273	-0.246343	0.010762	-0.144885	0.0368949	0.391309	-0.0413801	0.289901	-0.138673	-0.248038	-0.450542	0.0753241	0.0155154	-0.0296951	-0.0756879	-0.226951	0.0899789	0.110152	0.115732	-0.0603099	0.123276
K	0.00647129	0.0299176	-0.0653545	-0.111048	0.0405313	0.155922	0.112298	0.189992	-0.0656335	0.00682897	-0.00837455	0.0154542	0.114733	-0.0612334	0.0491851	0.141813	1	-0.0390254	0.0200533	-0.011841	0.107218	-0.0203609	0.0158523	0.154453	0.157559	-0.0221555	-0.0707101	0.126145	0.066074	0.0955741	-0.00728228	-0.171925	0.180491	0.497326	-0.0864111	0.110589	-0.177419	-0.360264	-0.191313	0.0547075	0.0813709	-0.184854	0.182027	0.0923325	-0.168693	-0.124477	-0.0330039	-0.118271	-0.218251
BUN/CR	-0.0270054	-0.0616426	-0.0444168	-0.0555321	-0.044438	0.015908	-0.0267293	-0.0522235	-0.0384411	-0.0741299	0.0126152	-0.0775703	-0.00494121	0.0421783	-0.0342691	0.0197479	-0.0390254	1	-0.0292803	-0.0721016	0.101658	-0.0181441	-0.0125508	-0.077812	-0.0689311	-0.116733	0.0896917	0.0552025	0.0407751	-0.0359075	0.00181322	0.00270808	0.0162532	0.0446306	0.136877	0.0975556	0.0481519	-0.0490549	-0.0170149	0.0539225	-0.122279	-0.138256	-0.0905179	0.410317	-0.0506124	-0.281303	-0.235126	-0.301358	-0.222613
ALB/GLOB	0.19481	0.239103	0.221092	0.0161738	0.0466128	0.0773221	0.0367521	0.0924052	-0.086025	0.0518083	-0.103948	-0.0913189	-0.0440576	-0.892374	-0.071164	-0.0642318	0.0200533	-0.0292803	1	0.982484	-0.125248	0.125639	0.162529	-0.0155854	0.0586023	0.166764	-0.00509876	-0.181526	-0.112078	0.0695613	-0.0266209	0.00618212	0.19027	0.0929041	-0.445565	-0.0485668	0.0332218	-0.035159	-0.369062	-0.167802	-0.206888	0.065189	-0.0961628	-0.192648	-0.100045	0.0665655	0.0956573	0.0370266	0.0814691
ALB/TP	0.189026	0.177724	0.209155	0.0274937	-0.0231916	-0.0489757	0.0496585	-0.0273237	0.0571008	0.0075589	-0.031137	-0.107648	0.00911939	-0.888863	-0.0578756	-0.00388152	-0.011841	-0.0721016	0.982484	1	-0.137402	0.108653	0.134582	0.00198778	0.0278057	0.172602	0.00959411	-0.169694	-0.108153	-0.00301525	-0.0741635	-0.0233284	-0.0485156	-0.209617	-0.432173	-0.111043	-0.138281	-0.0656355	-0.356875	-0.108463	-0.159665	-0.0459596	-0.170468	-0.02945	-0.0627018	-0.0280797	0.0847192	-0.022659	0.170154
TBIL	0.0938002	0.0823011	0.0316399	-0.094349	-0.0378566	0.0732508	-0.0188492	0.259528	-0.0492018	0.00597753	-0.0669003	-0.034234	0.134369	0.158167	-0.0383116	0.23368	0.107218	0.101658	-0.125248	-0.137402	1	-0.0296334	0.118781	-0.10283	0.187191	-0.0253852	0.472955	0.866177	0.0539294	-0.0411784	-0.0319931	-0.129479	0.244385	0.328881	0.386648	0.357605	-0.0763821	-0.250328	-0.00349893	0.113208	0.013235	-0.179559	-0.00566536	-0.107191	-0.00927527	-0.116317	-0.0440867	-0.165465	-0.148718
GGT	-0.113877	-0.245777	-0.164197	-0.0752572	-0.203633	-0.151239	0.019662	-0.0958917	0.187775	0.129216	0.156359	0.130904	-0.235601	-0.0682869	0.0711823	-0.0786671	-0.0203609	-0.0181441	0.125639	0.108653	-0.0296334	1	0.0509647	-0.00272298	0.0614021	0.410034	0.112097	-0.104587	0.115968	0.213628	0.0869761	0.259131	-0.140898	-0.0358381	-0.0877945	0.114948	0.0510927	0.259344	0.310257	-0.0206736	-0.164907	-0.0460098	0.0330594	-0.0965239	0.0778477	0.104054	0.151971	0.0999246	0.0530631
CL	-0.0747001	-0.0567742	-0.0122868	0.0876218	0.0201774	-0.0731911	-0.12179	-0.0309083	0.0575891	-0.112636	-0.113268	-0.180774	-0.200051	-0.0532906	0.0721226	0.363999	0.0158523	-0.0125508	0.162529	0.134582	0.118781	0.0509647	1	-0.408783	-0.0818302	0.0693296	-0.0390728	0.13484	-0.0928925	-0.134085	-0.0208024	0.101517	-0.0807404	0.407732	-0.104911	0.0831013	-0.115816	-0.193679	-0.130215	-0.0222364	-0.080997	-0.0362921	-0.0466047	-0.140693	0.01807	0.313874	0.343408	0.32738	0.380335
HCO3	0.121111	0.0638723	0.102339	-0.0441836	-0.108654	-0.0720525	-0.05965	0.131938	0.0910212	-0.0662163	0.0926603	0.0943227	0.279013	-0.118106	0.0280673	0.149196	0.154453	-0.077812	-0.0155854	0.00198778	-0.10283	-0.00272298	-0.408783	1	0.0548357	-0.0151448	0.215492	-0.228553	-0.0574014	-0.0594478	0.0276024	-0.17458	-0.0848121	-0.0313885	0.0245471	-0.242108	-0.266095	-0.338007	-0.0987501	-0.00986227	0.178727	-0.150907	-0.251259	0.00752939	-0.222854	-0.173261	-0.261878	-0.445424	-0.388187
AST	0.017678	0.0859367	0.0580734	0.101553	0.114069	0.00690001	-0.0282922	0.0957843	-0.0732693	-0.0683515	0.0518283	0.0714493	0.137539	0.0683132	0.0820917	0.00427327	0.157559	-0.0689311	0.0586023	0.0278057	0.187191	0.0614021	-0.0818302	0.0548357	1	0.499301	-0.014374	0.229928	-0.0386567	-0.086432	-0.0493471	-0.0771057	0.0270851	-0.0781671	0.216225	0.0216009	-0.130587	0.121612	0.0834026	0.00526292	0.1957	-0.0692804	-0.223214	-0.289894	-0.0744213	0.113425	0.201511	0.0827651	0.00227134
ALT	0.0366714	0.0171167	0.0423268	0.0266607	-0.0328728	-0.067034	-0.0140981	0.0410192	0.0186082	-0.0429206	0.0547282	0.0366915	-0.026211	-0.0648761	0.11769	-0.0131125	-0.0221555	-0.116733	0.166764	0.172602	-0.0253852	0.410034	0.0693296	-0.0151448	0.499301	1	0.00668928	0.00532723	-0.0794462	-0.0212546	-0.021224	0.00793056	-0.0196333	-0.352656	0.0808936	-0.0505025	0.0135995	0.270666	0.184295	-0.082344	0.163443	-0.117504	-0.0329677	-0.30711	0.102152	0.0280352	0.100997	0.0479861	0.0642649
DBIL	0.0603107	-0.00538882	0.0839597	0.0736068	-0.11739	-0.209389	-0.0219721	0.12971	0.180049	0.0783897	-0.000354825	0.0307323	-0.00888928	-0.0495983	-0.0382029	0.101707	-0.0707101	0.0896917	-0.00509876	0.00959411	0.472955	0.112097	-0.0390728	0.215492	-0.014374	0.00668928	1	0.03487	0.00417189	-0.0882474	-0.048151	0.0465162	0.0324912	0.287476	0.0514548	0.241024	-0.132014	-0.224245	-0.128544	0.0628376	0.0208351	0.0725468	-0.000134107	-0.144508	0.206635	-0.0846075	-0.0546121	-0.0607813	-0.109052
IBIL	0.0935344	0.126248	0.016706	-0.142802	0.034037	0.206884	-0.0475543	0.231432	-0.165051	-0.104843	-0.120488	-0.0740839	0.193465	0.24553	-0.00777306	0.172725	0.126145	0.0552025	-0.181526	-0.169694	0.866177	-0.104587	0.13484	-0.228553	0.229928	0.00532723	0.03487	1	0.0421566	-0.0220075	-0.0325934	-0.167193	0.231779	0.121821	0.528758	0.214093	-0.0648746	-0.158285	0.109433	0.0948338	0.0457498	-0.15909	-0.0381325	-0.0802535	0.0117401	-0.00962568	0.00379492	-0.128747	-0.156222
WBC	0.0608615	0.0559654	0.0594653	-0.0546763	-0.0306388	-0.0115127	0.242789	-0.213446	-0.109214	0.241587	-0.0543757	-0.12068	-0.0144688	0.103287	-0.0543334	-0.10273	0.066074	0.0407751	-0.112078	-0.108153	0.0539294	0.115968	-0.0928926	-0.0574014	-0.0386567	-0.0794462	0.00417189	0.0421566	1	0.464976	0.583952	0.283421	0.0117851	0.108338	0.353182	0.299564	-0.0797723	-0.0822364	-0.032169	0.825397	-0.0647985	-0.0817965	0.241314	0.110669	0.0986549	-0.137291	-0.197124	-0.135891	-0.360457
LYM	0.147644	0.13072	0.0149216	-0.226549	-0.0306759	0.19769	0.212895	-0.00556405	-0.21067	0.181794	-0.0775036	-0.0656491	-0.133015	-0.0629979	-0.0686976	-0.246343	0.0955741	-0.0359075	0.0695613	-0.00301525	-0.0411784	0.213628	-0.134085	-0.0594478	-0.086432	-0.0212546	-0.0882474	-0.0220075	0.464976	1	0.213802	0.225326	0.130377	0.0125745	-0.0738211	0.227339	0.0398927	0.0911974	0.0417246	-0.0325188	-0.170182	-0.185461	-0.0171208	0.158404	0.0492606	-0.192244	-0.142324	0.0408792	-0.0939236
MON	0.0549508	0.0508997	0.0798578	0.0166502	-0.0272777	-0.0467685	0.0975224	-0.290263	0.0304871	0.147975	0.0543741	-0.0160211	-0.0344514	0.0173494	0.0988967	0.010762	-0.00728228	0.00181322	-0.0266209	-0.0741635	-0.0319931	0.0869761	-0.0208024	0.0276024	-0.0493471	-0.021224	-0.048151	-0.0325934	0.583952	0.213802	1	0.253965	-0.0516797	0.141699	0.459231	0.222614	-0.147293	-0.234721	0.0540053	0.445469	0.0238102	-0.00265656	0.252441	0.0912842	0.0159397	-0.0823919	-0.0905918	-0.0336215	-0.253439
EOS	-0.104191	-0.134562	-0.0231348	0.138466	-0.0597206	-0.232818	0.027279	-0.302527	0.272281	0.149374	0.117722	0.107898	-0.285941	0.0333865	0.00866279	-0.144885	-0.171925	0.00270808	0.00618212	-0.0233284	-0.129479	0.259131	0.101517	-0.17458	-0.0771057	0.00793056	0.0465162	-0.167193	0.283421	0.225326	0.253965	1	-0.217481	0.292282	-0.0733903	0.155357	0.0315698	-0.305537	0.0389961	0.11299	-0.166477	0.239365	0.273818	-0.0295508	0.038543	0.0626314	-0.0982697	0.118775	-0.149961
BAS	0.0663027	0.216127	0.0201114	-0.0979025	0.216496	0.390931	0.0299726	0.40043	-0.316214	-0.000516417	-0.113659	0.0733595	0.0989338	-0.147494	0.00797618	0.0368949	0.180491	0.0162532	0.19027	-0.0485156	0.244385	-0.140898	-0.0807404	-0.0848121	0.0270851	-0.0196333	0.0324912	0.231779	0.0117851	0.130377	-0.0516797	-0.217481	1	-0.0592437	-0.0520842	0.438726	-0.107598	-0.130921	0.196211	-0.0880075	-0.0552064	0.0280832	-0.249624	-0.0573554	0.0127433	-0.018379	0.167499	0.271739	0.316338
CRP	0.095372	-0.0837053	0.0125896	-0.128706	-0.319154	-0.228539	-0.0771437	0.0344853	0.314521	0.00909728	0.0986846	0.15647	-0.123458	0.0422998	-0.0211832	0.391309	0.497326	0.0446306	0.0929041	-0.209617	0.328881	-0.0358381	0.407732	-0.0313885	-0.0781671	-0.352656	0.287476	0.121821	0.108338	0.0125745	0.141699	0.292282	-0.0592437	1	0.0458388	-0.00894968	-0.0515691	-0.267356	-0.178323	0.137766	-0.231982	0.160094	0.105574	0.170896	0.150122	0.119108	-0.14435	0.170275	0.0312556
IL6	-0.0523775	-0.188968	-0.112319	-0.154971	-0.251256	-0.107546	-0.0238281	0.0542307	0.0219413	0.149059	0.0170531	0.103194	0.014392	0.51359	0.347629	-0.0413801	-0.0864111	0.136877	-0.445565	-0.432173	0.386648	-0.0877945	-0.104911	0.0245471	0.216225	0.0808936	0.0514548	0.528758	0.353182	-0.0738211	0.459231	-0.0733903	-0.0520842	0.0458388	1	0.166977	0.0240082	-0.0590583	0.167711	0.363224	0.138711	0.0456187	0.0624472	-0.0112203	0.0477346	-0.240514	-0.101845	-0.292785	-0.176225
OHdG	0.0329332	-0.142655	0.07642	0.095294	-0.328026	-0.440641	0.120768	0.147536	0.121375	0.250891	0.0225147	0.0367977	-0.0476649	0.125014	-0.0312049	0.289901	0.110589	0.0975556	-0.0485668	-0.111043	0.357605	0.114948	0.0831013	-0.242108	0.0216009	-0.0505025	0.241024	0.214093	0.299564	0.227339	0.222614	0.155357	0.438726	-0.00894968	0.166977	1	-0.0829718	-0.185852	0.200915	0.261234	-0.126026	-0.165544	-0.00961374	-0.164474	0.18606	-0.191858	-0.0175517	-0.0485061	0.0923527
Isoprostanes	0.0188558	0.0264623	0.0189326	0.0406764	0.0514057	-0.000279894	0.0762525	0.276243	-0.12889	0.317618	-0.0910085	-0.273101	-0.111859	-0.15773	0.178038	-0.138673	-0.177419	0.0481519	0.0332218	-0.138281	-0.0763821	0.0510927	-0.115816	-0.266095	-0.130587	0.0135995	-0.132014	-0.0648746	-0.0797723	0.0398927	-0.147293	0.0315698	-0.107598	-0.0515691	0.0240082	-0.0829718	1	0.274221	0.220203	-0.132291	-0.02948	0.0481346	-0.0166641	0.145546	0.143209	-0.017391	-0.154761	0.073406	0.10299
TAC	-0.174167	-0.0709348	-0.237145	-0.15515	0.226292	0.385936	0.0133992	-0.0454976	-0.300325	-0.00869095	0.110762	0.0380691	-0.32962	-0.0517764	-0.0961259	-0.248038	-0.360264	-0.0490549	-0.035159	-0.0656355	-0.250328	0.259344	-0.193679	-0.338007	0.121612	0.270666	-0.224245	-0.158285	-0.0822364	0.0911974	-0.234721	-0.305537	-0.130921	-0.267356	-0.0590583	-0.185852	0.274221	1	0.0549928	-0.203912	-0.0960033	-0.0911036	-0.0421485	-0.0612792	0.136843	0.0698931	-0.0555067	0.010123	0.0376358
Neopterin	-0.00591287	-0.0743882	-0.0215544	-0.0381847	-0.06906	-0.0167782	-0.0539543	0.187078	0.119006	0.0381952	0.0408353	0.305521	0.0774699	0.336608	-0.0719206	-0.450542	-0.191313	-0.0170149	-0.369062	-0.356875	-0.00349893	0.310257	-0.130215	-0.0987501	0.0834026	0.184295	-0.128544	0.109433	-0.032169	0.0417246	0.0540053	0.0389961	0.196211	-0.178323	0.167711	0.200915	0.220203	0.0549928	1	-0.137853	0.0798968	0.0712594	0.0578019	0.0423704	0.0462678	0.0301128	0.0841894	0.230783	0.0523077
NEU	0.0564009	0.0443995	0.110179	0.0665088	-0.0461082	-0.169935	0.17656	-0.192377	0.00487689	0.191635	-0.0514539	-0.135083	0.106104	0.148711	-0.0403195	0.0753241	0.0547075	0.0539225	-0.167802	-0.108463	0.113208	-0.0206736	-0.0222365	-0.00986227	0.00526292	-0.082344	0.0628376	0.0948338	0.825397	-0.0325188	0.445469	0.11299	-0.0880075	0.137766	0.363224	0.261234	-0.132291	-0.203912	-0.137853	1	0.0365505	-0.0623746	0.234176	-0.0100068	0.0571978	-0.063209	-0.210157	-0.229705	-0.334085
Weight	0.20319	0.229468	0.227453	0.105334	0.0326551	-0.0819607	-0.0797228	0.0848895	-0.0754299	-0.117278	-0.0399606	-0.108876	0.309764	0.270601	0.0990514	0.0155154	0.0813709	-0.122279	-0.206888	-0.159665	0.013235	-0.164907	-0.080997	0.178727	0.1957	0.163443	0.0208351	0.0457498	-0.0647985	-0.170182	0.0238102	-0.166477	-0.0552064	-0.231982	0.138711	-0.126026	-0.02948	-0.0960033	0.0798968	0.0365505	1	-0.0961281	0.0942273	-0.218324	-0.224804	0.0947457	0.141453	0.0472519	-0.160644
GLU	-0.015269	-0.00447047	0.0212284	0.0517763	0.0243283	-0.0253559	-0.272658	0.0821399	0.279243	0.0677989	0.174672	0.295311	-0.138155	-0.134822	0.0708439	-0.0296951	-0.184854	-0.138256	0.065189	-0.0459596	-0.179559	-0.0460098	-0.0362921	-0.150907	-0.0692804	-0.117504	0.0725468	-0.15909	-0.0817965	-0.185461	-0.00265656	0.239365	0.0280832	0.160094	0.0456187	-0.165544	0.0481346	-0.0911036	0.0712594	-0.0623746	-0.0961281	1	0.171998	0.246447	0.320163	0.260498	-0.00146933	0.21329	0.0265651
TC	-0.016483	-0.154183	-0.1288	-0.262898	-0.246241	0.00522178	0.165259	-0.144809	0.287677	0.184718	0.0752388	0.0477185	0.0110442	0.137892	-0.0371893	-0.0756879	0.182027	-0.0905179	-0.0961628	-0.170468	-0.00566536	0.0330594	-0.0466047	-0.251259	-0.223214	-0.0329677	-0.000134107	-0.0381325	0.241314	-0.0171208	0.252441	0.273818	-0.249624	0.105574	0.0624472	-0.00961374	-0.0166641	-0.0421485	0.0578019	0.234176	0.0942273	0.171998	1	0.0864858	0.0151253	-0.00374742	-0.178322	0.0730266	-0.249271
TRG	0.353011	0.388496	0.299984	-0.0620026	0.00716844	0.0592484	-0.183948	-0.0727908	0.0450635	-0.00306019	0.197639	0.376714	-0.0949868	0.0316164	-0.0938722	-0.226951	0.0923325	0.410317	-0.192648	-0.02945	-0.107191	-0.0965239	-0.140693	0.00752939	-0.289894	-0.30711	-0.144508	-0.0802535	0.110669	0.158404	0.0912842	-0.0295508	-0.0573554	0.170896	-0.0112203	-0.164474	0.145546	-0.0612793	0.0423704	-0.0100068	-0.218324	0.246447	0.0864858	1	0.238417	-0.112386	-0.280971	-0.0924909	-0.0270034
TC/HDL	0.155201	0.117568	0.178564	0.061275	-0.110079	-0.182634	0.0811448	0.0890512	0.0661279	0.237738	0.11767	0.248355	-0.268993	0.0931438	-0.303934	0.0899789	-0.168693	-0.0506124	-0.100045	-0.0627018	-0.00927527	0.0778477	0.01807	-0.222854	-0.0744213	0.102152	0.206635	0.0117401	0.0986549	0.0492606	0.0159397	0.038543	0.0127433	0.150122	0.0477346	0.18606	0.143209	0.136843	0.0462678	0.0571978	-0.224804	0.320163	0.0151253	0.238417	1	0.235353	-0.0779555	0.231627	0.211281
Inguinal	-0.0624897	0.0575175	0.0243445	0.152218	0.21036	0.0589839	-0.21086	-0.0624371	0.107813	-0.23396	0.231333	0.350687	0.0474287	-0.0292005	-0.356349	0.110152	-0.124477	-0.281303	0.0665655	-0.0280797	-0.116317	0.104054	0.313874	-0.173261	0.113425	0.0280352	-0.0846075	-0.00962568	-0.137291	-0.192244	-0.0823919	0.0626314	-0.018379	0.119108	-0.240514	-0.191858	-0.017391	0.0698931	0.0301128	-0.063209	0.0947457	0.260498	-0.00374742	-0.112386	0.235353	1	0.401567	0.581425	0.283738
Biceps	-0.253443	-0.175229	-0.229407	-0.0123915	0.167229	0.210428	-0.170969	-0.149654	0.0184879	-0.262162	0.146255	0.304356	0.0739867	-0.00355585	-0.271667	0.115732	-0.0330039	-0.235126	0.0956573	0.0847192	-0.0440867	0.151971	0.343408	-0.261878	0.201511	0.100997	-0.0546121	0.00379492	-0.197124	-0.142324	-0.0905918	-0.0982697	0.167499	-0.14435	-0.101845	-0.0175517	-0.154761	-0.0555068	0.0841894	-0.210157	0.141453	-0.00146933	-0.178322	-0.280971	-0.0779555	0.401567	1	0.359151	0.45972
Triceps	-0.2126	-0.0785151	-0.0696688	0.248011	0.288084	0.0624659	-0.164812	-0.0588191	0.0687737	-0.192585	0.160823	0.172141	-0.000485306	-0.0123146	-0.311461	-0.0603099	-0.118271	-0.301358	0.0370266	-0.022659	-0.165465	0.0999246	0.32738	-0.445424	0.0827651	0.0479861	-0.0607813	-0.128747	-0.135891	0.0408792	-0.0336215	0.118775	0.271739	0.170275	-0.292785	-0.0485061	0.073406	0.010123	0.230783	-0.229705	0.0472519	0.21329	0.0730266	-0.0924909	0.231627	0.581425	0.359151	1	0.524705
Subscapular	0.0399104	0.0773333	0.146076	0.182754	0.0357942	-0.157563	-0.16956	0.0753536	-0.142432	-0.208738	0.0217442	0.129451	-0.0458234	-0.156853	-0.262602	0.123276	-0.218251	-0.222613	0.0814691	0.170154	-0.148718	0.0530631	0.380335	-0.388187	0.00227134	0.0642649	-0.109052	-0.156222	-0.360457	-0.0939236	-0.253439	-0.149961	0.316338	0.0312556	-0.176225	0.0923527	0.10299	0.0376358	0.0523077	-0.334085	-0.160644	0.0265651	-0.249271	-0.0270034	0.211281	0.283738	0.45972	0.524705	1
UpArm	0.502628	0.500491	0.462769	-0.0120143	-0.075364	-0.0684048	-0.224815	-0.00311825	-0.0629002	-0.178078	-0.198269	-0.0789589	0.494369	0.151861	-0.00920032	-0.0391185	-0.062023	-0.163722	-0.120816	0.0774097	-0.215206	-0.267822	0.0947633	0.522159	0.186203	0.369274	-0.266463	0.00996517	-0.230242	-0.244658	-0.0920834	-0.261147	-0.16668	-0.115817	0.0802293	-0.253892	-0.019974	-0.198067	-0.00915944	-0.06132	0.831999	-0.025797	0.0980914	0.0610803	-0.0920839	0.145919	0.0164193	0.054302	-0.0964986
[truncated: 1 more columns]
