# Supplementary material for: Age-related physiological dysregulation progresses slowly in semi-free-ranging chimpanzees
Source: Evol Med Public Health. 2024 Jun 19;12(1):129–42. doi: 10.1093/emph/eoae010 (PMC11375048; doi:10.1093/emph/eoae010)
Supplement: eoae010_suppl_Supplementary_Data_S4 [file eoae010_suppl_supplementary_data_s4.xlsx]

## Sheet: Sheet1
	RBC	HGB	%HCT	MCV	MCH	MCHC	PLT	CR	GLOB	ALP	NA	K	BUN/CR	ALB/GLOB	ALB/TP	TBIL	CA	CPK	LDH	SGPT	SGOT	PO4	WBC	LYM	MON	EOS	BAS	NEU-S	Weight	GLU	TC	TRG
RBC	1	0.819337	0.85533	-0.353228	-0.299565	0.0200454	-0.210289	0.199212	-0.152017	0.0839037	0.196492	0.0119656	-0.167174	0.264834	0.277904	0.0814305	-0.0152519	0.217929	0.181988	0.192273	0.191788	0.068052	-0.17016	-0.209068	-0.0943356	-0.110107	-0.0992752	0.131957	0.205345	0.0765922	-0.167023	0.0479925
HGB	0.819337	1	0.942247	0.136927	0.295426	0.314559	-0.294647	0.241266	-0.309033	0.0230697	0.219554	0.0293953	-0.202764	0.415068	0.442767	0.173378	0.00778684	0.300957	0.40322	0.320387	0.323784	0.0195746	-0.16101	-0.120009	-0.0498445	-0.061264	-0.0276987	0.0459029	0.286849	0.00728717	-0.167949	-0.0386725
%HCT	0.85533	0.942247	1	0.175478	0.141778	-0.0188257	-0.262461	0.261302	-0.298699	0.0410751	0.243018	0.0532002	-0.196238	0.402003	0.427461	0.167562	0.0495851	0.286661	0.374527	0.318286	0.317344	0.0092768	-0.142924	-0.0961941	-0.0538544	-0.0742596	-0.0501113	0.0306268	0.295443	0.0318375	-0.166054	-0.0135337
MCV	-0.353228	0.136927	0.175478	1	0.828368	-0.0834131	-0.0669027	0.0944218	-0.262666	-0.0824068	0.0643186	0.0771938	-0.0317393	0.224113	0.246315	0.154104	0.134047	0.102327	0.33947	0.222055	0.215272	-0.103606	0.0752399	0.23755	0.0887417	0.0738234	0.105431	-0.203107	0.16149	-0.0874966	0.0367771	-0.108431
MCH	-0.299565	0.295426	0.141778	0.828368	1	0.486993	-0.136425	0.0608698	-0.277249	-0.10276	0.0373147	0.0260742	-0.0542164	0.25335	0.279943	0.155762	0.0327041	0.132738	0.379166	0.228348	0.223311	-0.0717434	0.0256314	0.163505	0.0812681	0.0813791	0.126936	-0.151375	0.125932	-0.114717	0.018249	-0.136405
MCHC	0.0200454	0.314559	-0.0188257	-0.0834131	0.486993	1	-0.142319	-0.0393843	-0.0851365	-0.0598681	-0.0368088	-0.075372	-0.0511649	0.100876	0.113506	0.0312774	-0.145301	0.0743508	0.13137	0.0540051	0.0534307	0.0316098	-0.0697124	-0.0791463	0.00317497	0.0292036	0.0675907	0.0483711	-0.014055	-0.0748056	-0.0299064	-0.0800416
PLT	-0.210289	-0.294647	-0.262461	-0.0669027	-0.136425	-0.142319	1	-0.103057	0.240417	-0.0158652	-0.120448	0.236601	0.126606	-0.263263	-0.282178	-0.0501078	0.0779505	-0.0774626	0.0202337	-0.130125	-0.0731898	0.139694	0.330487	0.282794	0.22494	0.0786234	0.140969	-0.0967183	-0.0330308	0.018894	0.207252	0.0050088
CR	0.199212	0.241266	0.261302	0.0944218	0.0608698	-0.0393843	-0.103057	1	-0.028729	0.158034	0.0100405	0.0914945	-0.402747	0.0937902	0.0817628	0.0479631	0.216269	0.188042	0.152538	0.154906	0.300065	-0.135532	-0.039139	-0.108321	0.0117653	-0.0650233	-0.111727	0.0960498	0.325159	0.0980989	-0.058505	0.0610644
GLOB	-0.152017	-0.309033	-0.298699	-0.262666	-0.277249	-0.0851365	0.240417	-0.028729	1	0.0238651	-0.190183	0.0513265	0.261733	-0.872734	-0.892219	0.0105773	0.0974647	-0.110085	-0.280634	-0.233153	-0.126906	0.0835838	0.190635	0.0657712	0.118202	0.0115822	-0.00351641	0.0603609	0.0453644	0.0620876	0.122174	0.135897
ALP	0.0839037	0.0230697	0.0410751	-0.0824068	-0.10276	-0.0598681	-0.0158652	0.158034	0.0238651	1	-0.00401833	0.00126664	-0.0781657	-0.0533094	-0.0625275	-0.113384	0.0559988	-0.0725046	-0.0732664	0.0725109	0.0917532	0.0188818	0.0601409	0.0668344	0.00742739	0.0455341	0.0928327	-0.0287018	0.0988731	-0.0292789	0.0261264	0.0917802
NA	0.196492	0.219554	0.243018	0.0643186	0.0373147	-0.0368088	-0.120448	0.0100405	-0.190183	-0.00401833	1	-0.125917	-0.0198885	0.250809	0.248622	0.0187336	0.0715849	0.18836	0.177399	0.129908	0.202522	-0.0696051	-0.0838845	-0.145322	-0.124193	-0.122107	-0.20521	0.120114	0.187696	0.0580525	-0.0294328	0.0450852
K	0.0119656	0.0293953	0.0532002	0.0771938	0.0260742	-0.075372	0.236601	0.0914945	0.0513265	0.00126665	-0.125917	1	0.0555694	0.00661755	-0.0136162	0.0653728	0.204325	-0.0744501	0.0439523	-0.0367844	-0.112395	0.147751	0.000188327	-0.0488184	0.0219444	0.0262384	-0.0740421	0.0116355	-0.0517993	-0.214398	-0.0354131	-0.128617
BUN/CR	-0.167174	-0.202764	-0.196238	-0.0317393	-0.0542164	-0.0511649	0.126606	-0.402747	0.261733	-0.0781657	-0.0198885	0.0555694	1	-0.282731	-0.293808	0.16694	0.0971657	-0.0835924	-0.11059	-0.0310376	-0.096145	0.182729	0.11721	0.060289	0.0273747	0.163794	0.236715	-0.0125172	-0.0789395	-0.0834242	0.288299	-0.0702801
ALB/GLOB	0.264834	0.415068	0.402003	0.224113	0.25335	0.100876	-0.263263	0.0937902	-0.872734	-0.0533094	0.250809	0.00661755	-0.282731	1	0.987726	0.00901415	0.0588506	0.186868	0.275857	0.223677	0.144918	-0.0957069	-0.238051	-0.175563	-0.147569	-0.0834282	-0.0921396	0.0220173	-0.00800976	-0.0251649	-0.173884	-0.176839
ALB/TP	0.277904	0.442767	0.427461	0.246315	0.279943	0.113506	-0.282178	0.0817628	-0.892219	-0.0625275	0.248622	-0.0136162	-0.293808	0.987726	1	0.00761727	0.0500982	0.18923	0.284984	0.240835	0.148298	-0.0965878	-0.241634	-0.158873	-0.144704	-0.0790717	-0.0865417	0.0038886	-0.00512674	-0.0387691	-0.196995	-0.179853
TBIL	0.0814305	0.173378	0.167562	0.154104	0.155762	0.0312774	-0.0501078	0.0479631	0.0105773	-0.113384	0.0187336	0.0653728	0.16694	0.00901415	0.00761727	1	0.141488	0.0932728	0.212339	0.0587575	0.157348	0.151103	0.0295786	-0.0708391	-0.148975	0.0821942	0.225569	0.0964157	0.0653477	-0.13472	0.101309	-0.131379
CA	-0.0152519	0.00778684	0.0495851	0.134047	0.0327041	-0.145301	0.0779505	0.216269	0.0974647	0.0559988	0.0715849	0.204325	0.0971657	0.0588506	0.0500982	0.141488	1	0.094209	0.0366364	0.0138565	0.0792132	-0.0258993	-0.0292999	-0.0673722	-0.040974	-0.0629502	-0.0846619	0.050762	0.182402	-0.0671293	0.0119632	0.0677286
CPK	0.217929	0.300957	0.286661	0.102327	0.132738	0.0743508	-0.0774626	0.188042	-0.110085	-0.0725046	0.18836	-0.0744501	-0.0835924	0.186868	0.18923	0.0932728	0.094209	1	0.490334	0.267042	0.592632	-0.0637193	-0.0530476	-0.207812	-0.0769573	-0.0341954	-0.073733	0.184955	0.128454	-0.096456	-0.0492356	-0.0240931
LDH	0.181988	0.40322	0.374527	0.33947	0.379166	0.13137	0.0202337	0.152538	-0.280634	-0.0732664	0.177399	0.0439523	-0.11059	0.275857	0.284984	0.212339	0.0366364	0.490334	1	0.427055	0.59927	-0.00736517	0.0329075	-0.0301805	0.0176807	0.121994	0.0117466	0.0397758	0.22317	-0.0422374	0.105515	-0.0133069
SGPT	0.192273	0.320387	0.318286	0.222055	0.228348	0.0540051	-0.130125	0.154906	-0.233153	0.0725109	0.129908	-0.0367844	-0.0310376	0.223677	0.240835	0.0587575	0.0138565	0.267042	0.427055	1	0.581003	0.0140721	-0.0804395	0.0260279	0.0442566	-0.0977149	0.00330188	-0.0674663	0.327842	0.0656342	0.0998537	0.00466292
SGOT	0.191788	0.323784	0.317344	0.215272	0.223311	0.0534307	-0.0731898	0.300065	-0.126906	0.0917532	0.202522	-0.112395	-0.096145	0.144918	0.148298	0.157348	0.0792132	0.592632	0.59927	0.581003	1	-0.0643834	-0.0749389	-0.0710418	0.000527518	-0.0578445	-0.0433133	0.0426805	0.218797	0.0241761	0.0224188	0.0244005
PO4	0.068052	0.0195746	0.0092768	-0.103606	-0.0717434	0.0316098	0.139694	-0.135532	0.0835838	0.0188818	-0.0696051	0.147751	0.182729	-0.0957069	-0.0965878	0.151103	-0.0258993	-0.0637193	-0.00736517	0.0140721	-0.0643834	1	0.0147171	0.153431	-0.0223656	0.0585118	0.121477	-0.131873	0.206198	-0.203161	0.125514	0.00659929
WBC	-0.17016	-0.16101	-0.142924	0.0752399	0.0256314	-0.0697124	0.330487	-0.039139	0.190635	0.0601409	-0.0838845	0.000188327	0.11721	-0.238051	-0.241634	0.0295786	-0.0292999	-0.0530477	0.0329075	-0.0804395	-0.0749389	0.0147171	1	0.371809	0.310274	0.296751	0.404671	0.200217	0.0751385	-0.0217722	0.0952722	0.0915421
LYM	-0.209068	-0.120009	-0.0961941	0.23755	0.163505	-0.0791462	0.282794	-0.108321	0.0657712	0.0668344	-0.145322	-0.0488184	0.060289	-0.175563	-0.158873	-0.070839	-0.0673722	-0.207812	-0.0301805	0.0260279	-0.0710418	0.153431	0.371809	1	0.301369	0.329033	0.372316	-0.729393	0.0402293	0.0753239	0.181193	0.077911
MON	-0.0943356	-0.0498445	-0.0538544	0.0887417	0.0812681	0.00317497	0.22494	0.0117653	0.118202	0.00742739	-0.124193	0.0219444	0.0273747	-0.147569	-0.144704	-0.148975	-0.040974	-0.0769573	0.0176807	0.0442566	0.000527518	-0.0223656	0.310274	0.301369	1	0.0436603	0.0308538	-0.198705	0.0881388	0.0957064	0.0768176	0.118085
EOS	-0.110107	-0.061264	-0.0742596	0.0738234	0.0813791	0.0292036	0.0786234	-0.0650233	0.0115822	0.0455341	-0.122107	0.0262384	0.163794	-0.0834282	-0.0790717	0.0821942	-0.0629502	-0.0341954	0.121994	-0.0977149	-0.0578445	0.0585118	0.296751	0.329033	0.0436603	1	0.534556	-0.226539	-0.025627	-0.0624879	0.0630718	-0.0755796
BAS	-0.0992752	-0.0276987	-0.0501113	0.105431	0.126936	0.0675907	0.140969	-0.111727	-0.00351641	0.0928327	-0.20521	-0.0740421	0.236715	-0.0921396	-0.0865417	0.225569	-0.0846619	-0.073733	0.0117466	0.00330188	-0.0433133	0.121477	0.404671	0.372316	0.0308538	0.534556	1	-0.183061	-0.0463689	-0.038286	0.245536	-0.277911
NEU-S	0.131957	0.0459029	0.0306268	-0.203107	-0.151375	0.0483711	-0.0967183	0.0960498	0.0603609	-0.0287018	0.120114	0.0116355	-0.0125171	0.0220173	0.0038886	0.0964157	0.050762	0.184955	0.0397758	-0.0674663	0.0426805	-0.131873	0.200217	-0.729393	-0.198705	-0.226539	-0.183061	1	0.0185378	-0.0903351	-0.115633	-0.0203219
Weight	0.205345	0.286849	0.295443	0.16149	0.125932	-0.014055	-0.0330308	0.325159	0.0453644	0.0988731	0.187696	-0.0517993	-0.0789395	-0.00800976	-0.00512674	0.0653477	0.182402	0.128454	0.22317	0.327842	0.218797	0.206198	0.0751385	0.0402293	0.0881388	-0.025627	-0.0463689	0.0185378	1	0.179306	-0.149717	0.245383
GLU	0.0765923	0.00728717	0.0318375	-0.0874966	-0.114717	-0.0748056	0.018894	0.0980989	0.0620876	-0.0292789	0.0580525	-0.214398	-0.0834242	-0.0251649	-0.0387691	-0.13472	-0.0671293	-0.0964559	-0.0422374	0.0656342	0.0241761	-0.203161	-0.0217722	0.0753239	0.0957064	-0.0624879	-0.038286	-0.0903351	0.179306	1	0.00228991	0.187354
TC	-0.167023	-0.167949	-0.166054	0.036777	0.018249	-0.0299064	0.207252	-0.058505	0.122174	0.0261264	-0.0294328	-0.0354131	0.288299	-0.173884	-0.196995	0.101309	0.0119632	-0.0492356	0.105515	0.0998537	0.0224188	0.125514	0.0952722	0.181193	0.0768176	0.0630718	0.245536	-0.115633	-0.149717	0.00228991	1	0.0759359
TRG	0.0479925	-0.0386725	-0.0135337	-0.108431	-0.136405	-0.0800416	0.0050088	0.0610644	0.135897	0.0917802	0.0450852	-0.128617	-0.0702801	-0.176839	-0.179853	-0.131379	0.0677286	-0.0240931	-0.0133069	0.00466292	0.0244005	0.00659929	0.0915421	0.077911	0.118085	-0.0755796	-0.277911	-0.0203219	0.245383	0.187354	0.0759359	1
